# Supplementary material for: Validation of the Fitbit Charge 2 compared to the ActiGraph GT3X+ in older adults with knee osteoarthritis in free-living conditions
Source: PLoS One. 2019 Jan 30;14(1):e0211231. doi: 10.1371/journal.pone.0211231 (PMC6353569; doi:10.1371/journal.pone.0211231)
Supplement: S5 File — (XLSX) [file pone.0211231.s005.xlsx]

## Sheet: Data
ID2	FB_MVPAmininbout1	FB_MVPAmintot1	FB_SEDmin1	FB_WEARmin1	FB_steps1	studyDay	StudyWeek	tot_min	AGH_tot_dur_nw	AGH_tot_cnt_wr	AGH_tot_min_wr	AGH_tot_steps	AGH_wear_hr	AGH_tot_dur_mv	AGH_tot_dur_mv10	AGH_mintot	AGH_sedtot	AGH_mininbout_ge10	AGW_tot_dur_nw	AGW_tot_cnt_wr	AGW_tot_min_wr	AGW_tot_steps	AGW_wear_hr	AGW_tot_dur_mv	AGW_tot_dur_mv10	AGW_mintot	AGW_sedtot	AGW_mininbout_ge10
1						1	1	1440	8.51667	453287	929	4336	15.4833	0	0	60	468	0
1						2	1	1440	8.48333	381511	931	2461	15.5167	0	0	29	556	0
1						3	1	1440	9.21667	448549	887	3172	14.7833	15	0	41	445	12
1						4	1	1440	7.93333	510185	964	3415	16.0667	0	0	37	396	0
1						5	1	1440	9.93333	430080	844	4815	14.0667	0	0	43	465	0
1						6	1	1440	7.71667	404150	977	2960	16.2833	0	0	40	559	0
1						7	1	1440	7.5	481308	990	5055	16.5	0	0	72	519	0
1						8	2	1440	7.2	436459	1008	4438	16.8	0	0	47	573	0	8.53333	1.47214e+06	928	8026	15.4667	166	65	275	228	159
1						9	2	1440	8.56667	468177	926	6101	15.4333	21	10	54	518	23	8.56667	1.55925e+06	926	9595	15.4333	285	129	317	224	257
1						10	2	1440	10.4167	705688	815	12418	13.5833	58	15	128	225	65	10.4333	1.75589e+06	814	12783	13.5667	359	191	388	120	342
1						11	2	1440	8.95	739126	903	10538	15.05	107	49	155	337	99	8.38333	1.99669e+06	937	12847	15.6167	380	250	423	135	346
1						12	2	1440	9	441283	900	6505	15	39	10	75	434	33	9	1.60274e+06	900	8660	15	236	127	312	161	223
1						13	2	1440	9.83333	353124	850	4331	14.1667	0	0	43	528	0	9.91667	1.64217e+06	845	7940	14.0833	289	130	330	241	242
1						14	2	1440	7.65	353416	981	3161	16.35	0	0	29	524	0	10.8167	1.18448e+06	791	5943	13.1833	182	109	237	272	156
1	10	21	380	641	5775	15	3	1440	15.7333	396059	496	4071	8.26667	22	19	65	165	23	13.45	1.50713e+06	633	7217	10.55	298	119	288	106	254
1	0	18	661	886	4471	16	3	1440	11.4	467204	756	5179	12.6	0	0	70	397	0	9.08333	1.57969e+06	895	8008	14.9167	264	117	324	289	249
1	0	9	494	749	5105	17	3	1440	10.4	551070	816	5716	13.6	0	0	76	362	0	11.2333	1.94716e+06	766	9175	12.7667	396	229	416	130	354
1	24	23	553	822	6621	18	3	1440	8.31667	614303	941	6082	15.6833	88	21	116	485	66	10.2333	1.74206e+06	826	8895	13.7667	274	188	322	209	272
1	0	19	467	741	5844	19	3	1440	10.4667	528803	812	4929	13.5333	16	0	71	295	14	11.5167	2.02818e+06	749	10550	12.4833	409	235	430	135	344
1	0	13	622	879	3699	20	3	1440	9.2	342249	888	3209	14.8	9	0	37	500	11	10.1333	1.31007e+06	832	7133	13.8667	203	93	270	184	181
1	10	47	609	872	8137	21	3	1440	8.46667	601764	932	7852	15.5333	33	0	97	429	30	8.45	2.01365e+06	933	11096	15.55	346	114	396	197	321
1	0	27	535	853	7451	22	4	1440	9.73333	496792	856	5348	14.2667	0	0	60	433	0
1	0	12	591	792	4114	23	4	1440	10.6	366490	804	4054	13.4	9	0	42	462	10
1	0	16	385	701	6792	24	4	1440	13.2833	571691	643	5555	10.7167	12	0	92	190	12
1	0	14	522	755	4940	25	4	1440	12.5	385573	690	3557	11.5	10	0	43	369	11
1	0	21	378	600	5419	26	4	1440	13.8667	413971	608	4664	10.1333	0	0	68	249	0
1	0	8	493	755	5178	27	4	1440	11.4	490272	756	4232	12.6	33	0	73	312	27
1	0	18	581	865	3832	28	4	1440	9.6	372802	864	3714	14.4	0	0	47	425	0
2						1	1	1440	10.4833	473086	811	6751	13.5167	41	41	68	470	43
2						2	1	1440	10.7	388321	798	4371	13.3	8	0	48	454	10
2						3	1	1440	8.23333	338275	946	2738	15.7667	0	0	44	600	0
2						4	1	1440	8.5	531317	930	6116	15.5	47	44	77	495	48
2						5	1	1440	10.5833	447819	805	4176	13.4167	0	0	44	361	0
2						6	1	1440	10.7667	291886	794	3078	13.2333	12	0	27	476	12
2						7	1	1440	10.35	365046	819	4060	13.65	26	26	50	497	30
2						8	2	1440	8.11667	380688	953	3974	15.8833	0	0	51	528	0	8.33333	1.88679e+06	940	9346	15.6667	285	98	376	82	247
2						9	2	1440	8.25	336753	945	3068	15.75	0	0	39	511	0	8.3	1.33365e+06	942	6254	15.7	187	43	266	174	164
2						10	2	1440	9.15	470085	891	6715	14.85	42	42	76	539	44	9.15	1.62086e+06	891	10216	14.85	242	165	302	169	220
2						11	2	1440	11.0667	547598	776	8057	12.9333	44	40	79	272	44	9.73333	1.69504e+06	856	11531	14.2667	266	107	318	85	259
2						12	2	1440	9.18333	464555	889	4562	14.8167	17	17	51	437	19	10.4	1.72488e+06	816	8698	13.6	308	154	338	65	276
2						13	2	1440	11.95	274001	723	2496	12.05	0	0	26	434	0	11.95	1.24442e+06	723	5625	12.05	148	83	198	57	134
2						14	2	1440	11.6167	391080	743	4372	12.3833	18	14	51	422	19	11.3333	1.47605e+06	760	7692	12.6667	235	118	291	44	222
2	22	28	509	745	5970	15	3	1440	11.5167	414260	749	5165	12.4833	21	0	60	382	23	11.5333	1.44342e+06	748	8480	12.4667	193	86	266	91	190
2	0	21	672	938	5507	16	3	1440	8.33333	480255	940	5121	15.6667	0	0	53	417	0	8.61667	1.66895e+06	923	8890	15.3833	275	71	331	120	237
2	13	20	289	636	5156	17	3	1440	8.98333	431498	901	5086	15.0167	13	10	53	501	13	13.2833	1.35299e+06	643	8037	10.7167	274	138	294	79	222
2	47	53	556	750	7662	18	3	1440	10.6333	470047	802	6693	13.3667	46	37	83	459	50	10.7167	1.40832e+06	797	9496	13.2833	209	133	255	170	213
2	16	19	467	641	3817	19	3	1440	12.8833	335051	667	3514	11.1167	24	11	33	325	17	13.3	1.09522e+06	642	5376	10.7	157	116	214	88	145
2	20	35	493	766	7354	20	3	1440	10.5	502904	810	5412	13.5	45	34	83	426	38	10.4333	1.55441e+06	814	8986	13.5667	279	136	306	110	261
2	0	9	518	689	3468	21	3	1440	11.3833	306124	757	3032	12.6167	0	0	32	428	0	11.8167	1.27713e+06	731	5597	12.1833	153	67	231	68	143
2	0	11	444	764	7075	22	4	1440	11.2667	516182	764	6086	12.7333	11	0	69	309	12
2	38	45	609	870	8663	23	4	1440	9.51667	493389	869	7129	14.4833	43	23	82	499	41
2	0	8	583	827	4798	24	4	1440	9.85	398743	849	3897	14.15	0	0	47	439	0
2	45	67	424	755	11740	25	4	1440	10.0167	683746	839	9173	13.9833	63	49	106	291	62
2	0	12	481	725	5814	26	4	1440	11.9167	440945	725	4744	12.0833	0	0	56	337	0
2	0	10	540	780	5012	27	4	1440	10.9333	420274	784	4370	13.0667	0	0	50	429	0
2	0	15	535	707	3514	28	4	1440	11.4	356003	756	3370	12.6	0	0	56	402	0
3						1	1	1440	10.35	303648	819	3780	13.65	0	0	29	515	0
3						2	1	1440	9.3	565342	882	8256	14.7	33	0	72	399	31
3						3	1	1440	8.03333	716847	958	11903	15.9667	60	54	127	426	62
3						4	1	1440	10.2333	528514	826	8688	13.7667	61	46	85	410	53
3						5	1	1440	15.2	222008	528	2361	8.8	0	0	23	318	0
3						6	1	1440	11.1333	363069	772	4408	12.8667	0	0	34	414	0
3						7	1	1440	11.5167	383078	749	4736	12.4833	0	0	41	408	0
3						8	2	1440	12.7667	592709	674	6710	11.2333	82	28	118	255	58	12.75	2.07414e+06	675	11020	11.25	295	243	364	101	300
3						9	2	1440	11.05	409845	777	4302	12.95	10	0	73	451	11	11.0333	1.59278e+06	778	7414	12.9667	247	121	289	168	230
3						10	2	1440	11.3167	410757	761	4629	12.6833	0	0	49	296	0	11.3167	1.70203e+06	761	8407	12.6833	283	208	324	109	286
3						11	2	1440	10.65	497125	801	7088	13.35	38	26	78	374	40	10.6333	1.89225e+06	802	10181	13.3667	335	211	366	134	314
3						12	2	1440	11.2	456316	768	5156	12.8	0	0	56	387	0	10.5	1.99654e+06	810	10098	13.5	352	265	370	154	312
3						13	2	1440	11.1833	479895	769	6167	12.8167	0	0	63	350	0	11.1833	2.14025e+06	769	10422	12.8167	378	236	413	92	357
3						14	2	1440	9.71667	407802	857	5081	14.2833	0	0	44	435	0	9.7	1.90942e+06	858	9136	14.3	263	109	351	181	247
3	0	6	479	740	3886	15	3	1440	11.6667	302361	740	3383	12.3333	0	0	23	431	0	11.6667	1.57518e+06	740	6743	12.3333	217	128	294	154	225
3	58	65	485	790	10013	16	3	1440	10.8167	602676	791	9763	13.1833	62	44	115	372	59	10.8167	2.02422e+06	791	11497	13.1833	320	196	375	72	292
3	23	28	526	891	7794	17	3	1440	9.23333	605389	886	7772	14.7667	24	18	78	351	25	9.2	2.3466e+06	888	11538	14.8	394	252	452	94	360
3	19	39	391	776	9228	18	3	1440	11.0333	563098	778	6608	12.9667	54	26	88	294	40	11	2.41931e+06	780	11480	13	443	289	442	106	381
3	0	20	463	738	5339	19	3	1440	11.6833	401705	739	4685	12.3167	20	0	58	365	20	11.6667	1.60633e+06	740	8002	12.3333	266	114	310	117	250
3	0	17	488	810	6601	20	3	1440	10.4333	563549	814	5701	13.5667	11	0	67	324	11	10.4333	2.07446e+06	814	9754	13.5667	429	148	415	104	376
3	50	61	505	857	10182	21	3	1440	8.91667	558142	905	9076	15.0833	59	32	91	464	42	8.93333	2.00308e+06	904	11314	15.0667	289	184	378	142	269
3	0	10	497	808	5923	22	4	1440	10.5167	471173	809	5612	13.4833	0	0	69	353	0
3	0	15	488	826	7057	23	4	1440	9.06667	590455	896	7610	14.9333	0	0	70	356	0
3	21	36	460	749	6987	24	4	1440	11.8833	433820	727	6182	12.1167	21	15	59	369	21
3	0	19	436	706	5191	25	4	1440	12.1667	372107	710	4451	11.8333	0	0	44	350	0
3	0	9	409	732	5244	26	4	1440	11.7167	411076	737	5008	12.2833	0	0	47	331	0
3	0	21	496	859	7440	27	4	1440	9.65	544016	861	6168	14.35	0	0	62	357	0
3	0	21	504	940	9081	28	4	1440	9.13333	604723	892	7164	14.8667	10	0	81	316	10
4						1	1	1440	11.55	227495	747	2315	12.45	0	0	19	503	0
4						2	1	1440	13	226540	660	1982	11	0	0	24	462	0
4						3	1	1440	9.85	263393	849	2625	14.15	0	0	20	549	0
4						4	1	1440	13.1833	209592	649	2063	10.8167	0	0	21	440	0
4						5	1	1440	24	0	0	0	0	0	0	0		0
4						6	1	1440	13.0667	234579	656	3082	10.9333	0	0	40	457	0
4						7	1	1440	11.7833	210205	733	2436	12.2167	0	0	19	518	0
4						8	2	1440	11.9667	240893	722	2456	12.0333	0	0	22	501	0	24	0	0	0	0	0	0	0		0
4						9	2	1440	13.4167	131615	635	1147	10.5833	0	0	10	511	0	24	0	0	0	0	0	0	0		0
4						10	2	1440	24	0	0	0	0	0	0	0		0	24	0	0	0	0	0	0	0		0
4						11	2	1440	13.1	133629	654	961	10.9	0	0	18	458	0	13.1167	1.06217e+06	653	4045	10.8833	99	12	209	82	91
4						12	2	1440	11.2833	189319	763	1782	12.7167	0	0	24	546	0	11.3	1.11546e+06	762	5526	12.7	124	35	185	81	130
4						13	2	1440	11.7333	137824	736	1149	12.2667	0	0	15	560	0	11.6167	1.07817e+06	743	4489	12.3833	68	10	189	78	49
4						14	2	1440	11.0667	275567	776	3417	12.9333	33	11	59	463	36	11.0667	1.24613e+06	776	7372	12.9333	117	79	222	67	114
4	0	8	322	644	5738	15	3	1440	10.8	267563	792	3460	13.2	0	0	25	465	0	10.9	1.37615e+06	786	8584	13.1	161	53	246	45	159
4	0	0	199	296	1304	16	3	1440	24	0	0	0	0	0	0	0		0	24	0	0	0	0	0	0	0		0
4	0	5	549	795	3190	17	3	1440	24	0	0	0	0	0	0	0		0	24	0	0	0	0	0	0	0		0
4	0	0	194	276	896	18	3	1440	13.2	171932	648	1296	10.8	0	0	18	436	0	13.35	971617	639	4469	10.65	137	35	189	98	131
4	0	0		0	0	19	3	1440	12.3167	193671	701	1821	11.6833	0	0	19	508	0	12.3	1.30924e+06	702	6497	11.7	170	38	261	67	161
4	0	28	487	763	6636	20	3	1440	12.0667	215661	716	1893	11.9333	0	0	22	480	0	12.0667	1.27045e+06	716	5716	11.9333	198	23	242	91	172
4	88	96	341	680	14012	21	3	1440	12.6667	244540	680	2503	11.3333	0	0	27	439	0	12.6333	1.3892e+06	682	7335	11.3667	186	96	260	68	190
4	0	0	428	626	2812	22	4	1440	13.6	198433	624	1341	10.4	0	0	26	413	0
4	0	9	457	692	5280	23	4	1440	12.5	273959	690	2346	11.5	0	0	41	467	0
4	0	25	355	749	11699	24	4	1440	11.4833	363269	751	3354	12.5167	0	0	37	379	0
4	12	19	457	618	4264	25	4	1440	14.85	178529	549	1436	9.15	0	0	26	310	0
4	0	0	487	758	3902	26	4	1440	23.9667	3084.55	2	17	0.0333333	0	0	0	13	0
4	13	22	514	683	4254	27	4	1440	12.6	134411	684	1260	11.4	0	0	13	511	0
4	77	90	411	730	11945	28	4	1440	11.3167	201554	761	2329	12.6833	0	0	24	562	0
5						1	1	1440	17.0167	116798	419	768	6.98333	0	0	3	262	0
5						2	1	1440	10.2667	234418	824	1704	13.7333	0	0	5	588	0
5						3	1	1440	8.16667	251660	950	1547	15.8333	0	0	3	538	0
5						4	1	1440	8.1	309419	954	2126	15.9	0	0	7	524	0
5						5	1	1440	8.3	293438	942	2495	15.7	0	0	12	583	0
5						6	1	1440	7.41667	256597	995	1422	16.5833	0	0	3	609	0
5						7	1	1440	8.96667	279399	902	2535	15.0333	0	0	11	578	0
5						8	2	1440	7.11667	360372	1013	2848	16.8833	0	0	9	504	0	8.63333	1.46707e+06	922	6746	15.3667	285	141	360	228	252
5						9	2	1440	18.95	87502.3	303	615	5.05	0	0	1	189	0	8.63333	1.30056e+06	922	5874	15.3667	203	66	296	247	170
5						10	2	1440	8.36667	343534	938	3053	15.6333	0	0	10	490	0	8.23333	1.65453e+06	946	7566	15.7667	270	67	371	188	239
5						11	2	1440	7.83333	237777	970	2239	16.1667	0	0	4	624	0	8.18333	1.35132e+06	949	6236	15.8167	220	45	305	258	187
5						12	2	1440	9.68333	324877	859	2207	14.3167	0	0	24	423	0	9.96667	1.4901e+06	842	6225	14.0333	225	70	330	180	198
5						13	2	1440	8.05	260446	957	1782	15.95	0	0	4	587	0	8.26667	1.24403e+06	944	5026	15.7333	139	10	271	235	120
5						14	2	1440	16.8167	123229	431	627	7.18333	0	0	2	277	0	8.65	1.52893e+06	921	6521	15.35	289	90	359	228	247
5	0	0	595	742	1402	15	3	1440	8.48333	232709	931	1714	15.5167	0	0	9	577	0	8.71667	1.39159e+06	917	5951	15.2833	179	106	275	182	182
5	0	1	749	928	2644	16	3	1440	17	216678	420	1953	7	0	0	10	184	0	8.43333	2.45613e+06	934	12041	15.5667	467	354	499	144	454
5				0		17	3	1440	9.31667	265600	881	2680	14.6833	0	0	9	586	0	8.33333	2.17793e+06	940	9800	15.6667	392	179	448	172	334
5	0	2	748	933	3260	18	3	1440	8.46667	337693	932	3035	15.5333	0	0	14	504	0	8.46667	2.39605e+06	932	11147	15.5333	454	276	486	148	438
5	0	0	749	916	1485	19	3	1440	7.98333	350371	961	2620	16.0167	0	0	10	473	0	8.55	2.24639e+06	927	10673	15.45	484	249	494	129	437
5	0	0	725	871	1867	20	3	1440	8.96667	281554	902	2146	15.0333	0	0	6	493	0	9.3	2.11687e+06	882	9229	14.7	393	214	431	131	381
5	0	7	754	941	3653	21	3	1440	8.23333	276392	946	3161	15.7667	0	0	15	571	0	8.25	2.14131e+06	945	10090	15.75	423	235	461	201	352
5	0	4	706	898	3850	22	4	1440	10.4667	259097	812	2891	13.5333	0	0	5	572	0
5	0	2	715	902	2910	23	4	1440	8.95	293041	903	3060	15.05	0	0	8	490	0
5	0	0	772	903	2054	24	4	1440	16.6	132581	444	743	7.4	0	0	5	258	0
5	0	0	494	615	560	25	4	1440	12.25	137748	705	870	11.75	0	0	5	479	0
5	0	4	641	775	2299	26	4	1440	10.95	242918	783	2266	13.05	0	0	10	453	0
5	0	0	745	889	1043	27	4	1440	9.11667	282643	893	1673	14.8833	0	0	11	481	0
5	0	2	704	843	1343	28	4	1440	10.9167	209643	785	1701	13.0833	0	0	11	517	0
6						1	1	1440	11.6667	200188	740	2309	12.3333	0	0	21	549	0
6						2	1	1440	12.3	198431	702	4051	11.7	0	0	24	495	0
6						3	1	1440	12.4	194200	696	2754	11.6	0	0	18	503	0
6						4	1	1440	14.1167	162030	593	2501	9.88333	0	0	11	435	0
6						5	1	1440	13.4	266894	636	1754	10.6	0	0	20	319	0
6						6	1	1440	13.95	311798	603	2287	10.05	0	0	30	288	0
6						7	1	1440	13.0833	194094	655	3010	10.9167	0	0	15	456	0
6						8	2	1440	13.2833	170704	643	2113	10.7167	0	0	17	494	0	11.95	1.08432e+06	723	4912	12.05	141	66	202	224	121
6						9	2	1440	12.9167	213538	665	3298	11.0833	0	0	19	477	0	12.5833	1.2998e+06	685	5748	11.4167	182	45	248	135	178
6						10	2	1440	12.9667	173264	662	2651	11.0333	0	0	12	465	0	12.9667	1.24811e+06	662	5325	11.0333	129	35	246	136	136
6						11	2	1440	13.9667	183199	602	3062	10.0333	0	0	17	424	0	14.05	1.08967e+06	597	5165	9.95	146	54	206	134	116
6						12	2	1440	12.8667	279030	668	2342	11.1333	0	0	29	396	0	12.8667	1.45884e+06	668	7038	11.1333	241	178	274	175	243
6						13	2	1440	12.4333	285770	694	2187	11.5667	0	0	19	344	0	17.9167	524014	365	2131	6.08333	61	24	102	151	64
6						14	2	1440	12.7833	178975	673	2791	11.2167	0	0	13	454	0	12.8	1.25966e+06	672	5475	11.2	131	45	229	132	128
6	0	2	536	711	2255	15	3	1440	13.15	140201	651	2194	10.85	0	0	7	486	0	13.1333	954131	652	4583	10.8667	102	40	189	196	102
6	0	1	501	665	2575	16	3	1440	12.9	195266	666	2727	11.1	0	0	29	432	0	12.9	1.11119e+06	666	5256	11.1	136	64	216	116	137
6	0	3	508	656	2343	17	3	1440	13.2167	160947	647	2330	10.7833	0	0	15	487	0	13.2333	1.02765e+06	646	5040	10.7667	115	40	207	168	115
6	0	2	490	651	2287	18	3	1440	13.5333	136858	628	1922	10.4667	0	0	8	475	0	13.55	1.07548e+06	627	5105	10.45	131	59	213	132	133
6	0	9	392	616	4105	19	3	1440	13.7667	270164	614	3342	10.2333	0	0	32	361	0	13.1667	1.40696e+06	650	6635	10.8333	246	135	284	107	248
6	0	6	382	568	3878	20	3	1440	14.5167	283446	569	4123	9.48333	0	0	30	264	0	14.5333	1.10461e+06	568	5606	9.46667	211	144	224	182	220
6	0	2	516	633	2090	21	3	1440	13.1	145800	654	2287	10.9	0	0	13	497	0	13.1	1.00219e+06	654	4562	10.9	120	35	198	116	119
6	0	2	520	645	2403	22	4	1440	13.25	149639	645	2056	10.75	0	0	8	490	0
6	0	2	519	734	3350	23	4	1440	9.68333	215109	859	2917	14.3167	0	0	22	477	0
6				0		24	4	1440	12.3833	187289	697	3163	11.6167	0	0	21	511	0
6	0	2	554	716	3007	25	4	1440	12.4167	259427	695	3753	11.5833	0	0	24	424	0
6	0	2	459	644	3347	26	4	1440	13.2667	268299	644	2414	10.7333	0	0	21	315	0
6	0	1	477	716	5336	27	4	1440	12.05	369559	717	3272	11.95	0	0	28	348	0
6	0	0	393	583	3085	28	4	1440	14.2667	246074	584	1556	9.73333	0	0	18	304	0
7						1	1	1440	8.3	347334	942	3848	15.7	0	0	41	400	0
7						2	1	1440	1.83333	749785	1330	6894	22.1667	22	0	111	452	22
7						3	1	1440	9.53333	856605	868	5241	14.4667	105	20	174	346	84
7						4	1	1440	9.86667	564315	848	6539	14.1333	0	0	80	350	0
7						5	1	1440	8.56667	273874	926	1771	15.4333	0	0	32	174	0
7						6	1	1440	2.48333	244788	1291	1492	21.5167	0	0	17	432	0
7						7	1	1440	6.15	224247	1071	2360	17.85	0	0	21	336	0
7						8	2	1440	11.4	474691	756	3060	12.6	12	0	98	338	12	11.4167	2.31099e+06	755	8562	12.5833	298	222	352	111	281
7						9	2	1440	8.2	269645	948	3430	15.8	0	0	34	670	0	8.31667	1.66182e+06	941	6574	15.6833	248	80	313	256	210
7						10	2	1440	8.26667	692304	944	7812	15.7333	0	0	95	225	0	8.46667	4.04158e+06	932	17051	15.5333	634	375	616	77	583
7						11	2	1440	6.3	501966	1062	4870	17.7	0	0	61	285	0	7.61667	3.13132e+06	983	12833	16.3833	438	305	467	97	384
7						12	2	1440	9.31667	460590	881	4063	14.6833	0	0	51	283	0	11.7333	2.61035e+06	736	10543	12.2667	372	284	373	79	346
7						13	2	1440	11.1833	545580	769	4169	12.8167	16	0	75	294	10	11.1	3.99314e+06	774	14611	12.9	513	429	531	49	496
7						14	2	1440	9.65	311902	861	4258	14.35	8	0	46	532	10	11.1	1.87784e+06	774	7881	12.9	194	105	318	100	178
7	0	0		0	0	15	3	1440	8.4	343178	936	3767	15.6	0	0	31	479	0	8.4	2.32568e+06	936	8913	15.6	424	133	473	59	316
7	0	0		0	0	16	3	1440	6.86667	313596	1028	3622	17.1333	0	0	36	608	0	7.06667	2.0083e+06	1016	8099	16.9333	221	120	324	263	225
7	0	0		0	0	17	3	1440	9.18333	428390	889	4357	14.8167	24	0	66	466	21	9.18333	2.90772e+06	889	12881	14.8167	391	287	418	138	364
7	0	0		0	0	18	3	1440	10.15	647666	831	5823	13.85	0	0	108	251	0	10.1667	4.13653e+06	830	15983	13.8333	593	494	588	29	478
7	0	0		0	0	19	3	1440	11.0667	580388	776	4250	12.9333	21	0	84	208	22	11.05	3.50171e+06	777	13761	12.95	474	378	488	89	377
7				0		20	3	1440	9.18333	465373	889	5317	14.8167	0	0	53	454	0	9.48333	3.16225e+06	871	12749	14.5167	468	354	476	133	396
7				0		21	3	1440	6.46667	533163	1052	7186	17.5333	0	0	75	340	0	6.51667	2.7681e+06	1049	12604	17.4833	427	272	442	184	357
7				0		22	4	1440	8.13333	473185	952	4938	15.8667	0	0	45	317	0
7				0		23	4	1440	9.26667	310829	884	3400	14.7333	0	0	39	347	0
7	0	6	309	650	8147	24	4	1440	8.3	448695	942	3901	15.7	0	0	36	417	0
7	0	5	472	854	6185	25	4	1440	10.9167	499162	785	4190	13.0833	58	26	86	300	58
7	0	7	489	870	7437	26	4	1440	9.21667	381356	887	3762	14.7833	0	0	54	229	0
7	0	12	498	827	8042	27	4	1440	8.85	403051	909	4267	15.15	12	0	61	388	13
7	15	22	483	870	11420	28	4	1440	8.83333	532611	910	6748	15.1667	24	0	83	292	21
8						1	1	1440	10.7833	215898	793	1958	13.2167	0	0	16	521	0
8						2	1	1440	9.21667	302293	887	3691	14.7833	0	0	19	564	0
8						3	1	1440	5.1	396784	1134	6670	18.9	0	0	46	687	0
8						4	1	1440	20.6	65422.5	204	1240	3.4	0	0	6	135	0
8						5	1	1440	10.7167	234037	797	2611	13.2833	0	0	21	225	0
8						6	1	1440	9.58333	335164	865	3341	14.4167	0	0	23	489	0
8						7	1	1440	9.28333	414138	883	3529	14.7167	0	0	41	452	0
8						8	2	1440	9.43333	319714	874	3840	14.5667	0	0	27	532	0	24	0	0	0	0	0	0	0	24	0
8						9	2	1440	8.61667	378506	923	4494	15.3833	0	0	29	543	0	8.48333	3.00097e+06	931	14251	15.5167	513	299	562	58	480
8						10	2	1440	14.1	283688	594	5570	9.9	0	0	25	295	0	14.3333	2.02441e+06	580	10684	9.66667	391	274	390	41	356
8						11	2	1440	12.2	225455	708	2523	11.8	8	0	24	383	10	12.2	2.12666e+06	708	10218	11.8	392	208	417	39	307
8						12	2	1440	6.01667	266076	1079	3412	17.9833	0	0	41	412	0	6.01667	2.80835e+06	1079	11814	17.9833	525	232	559	118	412
8						13	2	1440	9.53333	353272	868	4272	14.4667	0	0	34	486	0	9.58333	2.92111e+06	865	13955	14.4167	495	302	523	80	437
8						14	2	1440	8.58333	351062	925	3488	15.4167	0	0	23	445	0	9.85	2.59106e+06	849	11139	14.15	463	241	463	149	423
8	0	0	971	1091	2122	15	3	1440	5.58333	568634	1105	7607	18.4167	24	11	74	560	23	5.81667	3.36936e+06	1091	17424	18.1833	684	274	645	175	588
8	0	7	345	570	3900	16	3	1440	8.93333	441103	904	4908	15.0667	0	0	26	223	0	13.75	2.11416e+06	615	9786	10.25	431	265	426	55	385
8	0	0	8	31	0	17	3	1440	23.3667	3407.58	38	17	0.633333	0	0	1	32	0	23.3833	3529.39	37	18	0.616667	0	0	1	72	0
8	0	0		0	0	18	3	1440	18.2667	48486.3	344	326	5.73333	0	0	0	217	0	18.35	42327.8	339	304	5.65	0	0	1	315	0
8	0	0		0	0	19	3	1440	22.2167	31209.8	107	177	1.78333	0	0	6	61	0	22.4833	24043	91	154	1.51667	0	0	4	109	0
8	0	5	254	427	3814	20	3	1440	16.3333	251741	460	3373	7.66667	0	0	36	165	0	13.95	1.45069e+06	603	6124	10.05	275	132	279	81	251
8	0	7	581	828	5139	21	3	1440	9.85	347690	849	4083	14.15	11	0	43	537	11	9.5	2.4665e+06	870	10745	14.5	466	215	485	75	414
8	0	10	522	702	4342	22	4	1440	10.9167	255472	785	4572	13.0833	0	0	30	545	0
8	10	20	637	873	6120	23	4	1440	9.43333	363084	874	4412	14.5667	25	23	48	511	28
8	0	2	342	492	2926	24	4	1440	15.7333	186023	496	2098	8.26667	0	0	14	190	0
8	0	4	499	608	2182	25	4	1440	13.8	200865	612	1510	10.2	0	0	20	386	0
8	0	6	629	842	4321	26	4	1440	10.8333	286268	790	3172	13.1667	0	0	28	479	0
8	0	15	686	911	5028	27	4	1440	8.73333	336496	916	4126	15.2667	0	0	48	319	0
8	0	5	397	602	4335	28	4	1440	9.6	407739	864	4789	14.4	0	0	48	471	0
9						1	1	1440	12.4667	592630	692	8729	11.5333	0	0	79	207	0
9						2	1	1440	10.5667	622270	806	8406	13.4333	18	0	108	310	16
9						3	1	1440	11.75	346373	735	5923	12.25	8	0	40	389	10
9						4	1	1440	12.1	487876	714	5878	11.9	0	0	57	246	0
9						5	1	1440	12.4167	532710	695	7293	11.5833	9	0	84	298	10
9						6	1	1440	11.9167	534464	725	6466	12.0833	14	0	83	298	15
9						7	1	1440	11.5167	372337	749	4454	12.4833	0	0	43	390	0
9						8	2	1440	8.85	570543	909	7328	15.15	46	27	95	445	44	8.85	3.23285e+06	909	13662	15.15	562	338	575	43	530
9						9	2	1440	9.75	499919	855	6325	14.25	30	0	88	445	24	9.66667	2.29892e+06	860	9755	14.3333	401	156	454	91	357
9						10	2	1440	12.7167	516533	677	6209	11.2833	84	11	116	330	57	12.7333	1.98512e+06	676	8748	11.2667	268	210	335	93	240
9						11	2	1440	12.25	743842	705	10346	11.75	48	0	149	225	46	12.25	2.75043e+06	705	14310	11.75	495	345	493	50	472
9						12	2	1440	12.4167	524368	695	7594	11.5833	35	0	117	333	35	12.4167	2.00468e+06	695	10514	11.5833	354	164	360	68	285
9						13	2	1440	11.5	662818	750	11039	12.5	44	20	119	258	40	11.4833	2.56584e+06	751	12953	12.5167	503	295	506	73	426
9						14	2	1440	12.0667	531310	716	9763	11.9333	14	0	96	303	10	12.8667	2.13829e+06	668	10440	11.1333	312	198	364	71	291
9	13	42	444	769	9348	15	3	1440	11.1833	452418	769	7172	12.8167	0	0	61	344	0	11.1667	2.02049e+06	770	9642	12.8333	348	106	390	93	302
9	13	49	372	654	9301	16	3	1440	13.1	413581	654	7028	10.9	13	0	58	298	13	13.1	1.81357e+06	654	9192	10.9	275	123	327	92	253
9	53	82	355	806	15149	17	3	1440	10.55	742249	807	9815	13.45	13	0	116	273	14	10.55	2.72382e+06	807	14792	13.45	480	269	484	73	410
9	0	19	358	629	6827	18	3	1440	13.4667	359131	632	6192	10.5333	0	0	44	327	0	13.4833	1.98423e+06	631	8960	10.5167	288	143	343	65	260
9	0	43	339	637	8941	19	3	1440	13.3833	524791	637	7721	10.6167	9	0	93	270	11	13.2833	2.23669e+06	643	10369	10.7167	356	171	375	66	317
9	17	46	275	638	11220	20	3	1440	13.0333	655342	658	9813	10.9667	35	14	119	212	24	13.05	2.55631e+06	657	12762	10.95	434	306	434	53	420
9	41	76	343	714	13777	21	3	1440	12.0667	647102	716	9753	11.9333	24	13	100	298	26	12.0667	2.52444e+06	716	13347	11.9333	421	206	445	45	395
9	23	75	237	629	13986	22	4	1440	13.5	709526	630	8969	10.5	47	19	147	171	33
9	24	73	316	629	12282	23	4	1440	13.5	617152	630	8066	10.5	55	15	134	259	47
9	0	53	219	614	12606	24	4	1440	13.7833	715350	613	8362	10.2167	56	11	148	148	51
9	10	51	345	682	11141	25	4	1440	12.6167	689582	683	9275	11.3833	52	0	145	244	48
9	48	65	307	612	11132	26	4	1440	13.8167	358411	611	6431	10.1833	0	0	43	286	0
9	0	48	394	697	9577	27	4	1440	12.3667	554579	698	7829	11.6333	20	0	108	321	23
9	0	46	356	673	10153	28	4	1440	12.7833	661789	673	9433	11.2167	68	13	157	295	56
11						1	1	1440	8.83333	919388	910	8447	15.1667	102	29	214	323	67
11						2	1	1440	8.91667	941150	905	10388	15.0833	76	14	179	229	61
11						3	1	1440	8.35	613915	939	5849	15.65	38	0	108	428	40
11						4	1	1440	11.4	549589	756	5426	12.6	24	0	103	361	25
11						5	1	1440	14.2333	640568	586	5890	9.76667	73	0	146	179	77
11						6	1	1440	10.0833	1.35982e+06	835	12514	13.9167	264	116	363	149	208
11						7	1	1440	10.4167	514561	815	4630	13.5833	20	0	84	412	12
11						8	2	1440	8.6	807673	924	9542	15.4	38	0	153	403	42	7.5	3.14229e+06	990	15712	16.5	535	314	596	107	454
11						9	2	1440	7.91667	710896	965	7243	16.0833	11	0	133	425	11	7.91667	2.67113e+06	965	12398	16.0833	462	165	526	47	379
11						10	2	1440	8.2	905203	948	12158	15.8	34	0	175	337	32	8.63333	2.9345e+06	922	16633	15.3667	560	326	566	63	501
11						11	2	1440	9.26667	1.02991e+06	884	8720	14.7333	168	57	224	277	144	9.21667	3.77383e+06	887	16107	14.7833	669	476	681	38	620
11						12	2	1440	10.6	891946	804	9206	13.4	67	25	169	224	70	10.6	3.29726e+06	804	14770	13.4	592	397	582	30	554
11						13	2	1440	11.4167	812446	755	8230	12.5833	98	44	186	213	101	11.4	2.66292e+06	756	14076	12.6	473	270	509	16	446
11						14	2	1440	8.68333	994960	919	10810	15.3167	81	11	224	301	68	8.98333	2.88551e+06	901	14378	15.0167	554	306	552	88	485
11	0	38	198	607	11413	15	3	1440	13.85	790212	609	8492	10.15	60	12	176	111	48	13.35	2.08348e+06	639	11842	10.65	458	254	437	37	408
11	93	128	262	783	20983	16	3	1440	10.65	930667	801	10589	13.35	112	35	202	143	95	10.65	2.72438e+06	801	15597	13.35	483	369	501	40	421
11	0	11	647	840	4510	17	3	1440	9.91667	359488	845	3383	14.0833	0	0	50	519	0	9.86667	1.89003e+06	848	8032	14.1333	301	145	398	116	286
11	0	21	688	997	6545	18	3	1440	7.2	549252	1008	6473	16.8	40	0	100	548	41	7.2	2.24446e+06	1008	10168	16.8	347	140	420	92	297
11	85	98	386	715	13463	19	3	1440	11.8	528069	732	8157	12.2	0	0	71	287	0	11.7	1.96239e+06	738	10581	12.3	312	160	400	35	311
11	10	27	494	769	7363	20	3	1440	11.1833	462071	769	7121	12.8167	48	0	90	416	45	11.35	1.64799e+06	759	8693	12.65	274	176	307	62	269
11	0	26	546	823	7609	21	3	1440	10.2833	625979	823	6284	13.7167	40	26	115	349	36	10.2667	2.13363e+06	824	10670	13.7333	376	160	463	27	319
11				0		22	4	1440	9.85	592929	849	6725	14.15	48	0	117	332	37
11				0		23	4	1440	9.95	729782	843	7742	14.05	20	0	134	326	21
11				0		24	4	1440	12.8833	595345	667	8997	11.1167	46	0	110	234	42
11	0	3	820	874	772	25	4	1440	9.5	730323	870	7806	14.5	108	25	169	385	104
11	82	110	450	857	14454	26	4	1440	10.5833	625773	805	8225	13.4167	20	14	96	373	21
11	10	51	516	846	10663	27	4	1440	9.76667	492505	854	6323	14.2333	20	0	79	497	21
11	0	40	626	1018	9570	28	4	1440	8.95	667759	903	6836	15.05	80	50	150	459	81
12						1	1	1440	9.9	656387	846	9691	14.1	43	13	132	389	48
12						2	1	1440	7.03333	567743	1018	7220	16.9667	9	0	78	337	11
12						3	1	1440	9.25	636306	885	9085	14.75	34	0	108	329	36
12						4	1	1440	8.53333	790634	928	14178	15.4667	123	42	175	337	112
12						5	1	1440	6.28333	699774	1063	11636	17.7167	41	10	102	374	37
12						6	1	1440	7.23333	752209	1006	12431	16.7667	58	46	131	346	65
12						7	1	1440	9.88333	664232	847	8351	14.1167	10	0	103	236	10
12						8	2	1440	9.01667	620297	899	9862	14.9833	11	0	90	338	12	10.0833	1.06403e+06	835	12055	13.9167	137	29	232	295	126
12						9	2	1440	7.1	772192	1014	12572	16.9	15	0	117	196	12	8.15	1.22477e+06	951	13824	15.85	144	34	274	276	129
12						10	2	1440	7.5	580057	990	9548	16.5	34	12	103	299	36	7.58333	897746	985	10501	16.4167	146	26	204	429	142
12						11	2	1440	8.56667	625292	926	9644	15.4333	39	0	102	359	42	8.35	961518	939	10922	15.65	116	21	211	311	110
12						12	2	1440	7.71667	730589	977	10976	16.2833	55	11	128	377	57	7.63333	1.02114e+06	982	11490	16.3667	141	46	219	388	137
12						13	2	1440	8.03333	721054	958	10318	15.9667	47	0	130	295	45	7.1	1.07097e+06	1014	12587	16.9	146	42	241	314	134
12						14	2	1440	7.28333	599351	1003	9367	16.7167	11	0	85	343	12	7.26667	1.06107e+06	1004	12012	16.7333	112	21	219	346	105
12				0		15	3	1440	6.9	554977	1026	8381	17.1	30	0	100	472	33	6.86667	2.25468e+06	1028	13510	17.1333	413	294	435	291	379
12	0	47	576	767	9937	16	3	1440	11.1	518405	774	7667	12.9	27	10	86	348	24	9.2	2.1475e+06	888	13088	14.8	408	269	431	152	375
12	34	83	659	1063	17326	17	3	1440	8.28333	575806	943	8271	15.7167	33	0	101	392	36	6.21667	2.36526e+06	1067	14326	17.7833	522	408	508	143	490
12	33	83	358	868	15049	18	3	1440	8.28333	642539	943	10379	15.7167	58	20	108	274	59	9.3	2.63563e+06	882	14716	14.7	548	395	530	98	499
12	13	55	624	977	13700	19	3	1440	9.13333	587912	892	10274	14.8667	76	10	117	394	81	8.71667	2.11818e+06	917	12514	15.2833	456	218	477	131	380
12	11	68	474	978	17207	20	3	1440	7.35	666991	999	11405	16.65	20	0	107	278	22	9	2.4926e+06	900	14026	15	512	345	507	88	465
12	0	59	468	901	16685	21	3	1440	8.98333	731700	901	11550	15.0167	0	0	127	234	0	8.98333	2.52196e+06	901	15085	15.0167	509	379	514	114	492
12	24	36	827	1017	7451	22	4	1440	11	589123	780	9230	13	30	20	109	291	35
12				0		23	4	1440	11.05	578631	777	9564	12.95	45	24	105	143	40
12				0		24	4	1440	11.35	455679	759	8344	12.65	26	0	54	332	23
12				0		25	4	1440	8.21667	611402	947	9771	15.7833	41	23	107	481	39
12	0	55	661	970	13124	26	4	1440	8.83333	538632	910	8016	15.1667	0	0	69	383	0
12	21	64	479	849	15616	27	4	1440	9.13333	714611	892	11159	14.8667	41	10	133	255	44
12	13	52	533	950	12695	28	4	1440	8.63333	530049	922	8310	15.3667	21	10	72	347	24
13						1	1	1440	8.73333	243909	916	2518	15.2667	0	0	10	609	0
13						2	1	1440	8.18333	220841	949	2359	15.8167	0	0	10	628	0
13						3	1	1440	8.9	242327	906	2208	15.1	0	0	9	603	0
13						4	1	1440	6.5	161473	1050	2357	17.5	0	0	4	861	0
13						5	1	1440	13.7833	180374	613	1347	10.2167	0	0	6	372	0
13						6	1	1440	10.2333	257066	826	2773	13.7667	0	0	6	498	0
13						7	1	1440	7.65	215444	981	2303	16.35	0	0	7	611	0
13						8	2	1440	8.28333	199155	943	2038	15.7167	0	0	6	683	0	19.0167	40987.8	299	439	4.98333	0	0	5	143	0
13						9	2	1440	7.76667	184364	974	1780	16.2333	0	0	5	764	0	7.76667	1.08583e+06	974	4841	16.2333	115	38	186	240	112
13						10	2	1440	10.8833	190450	787	1453	13.1167	0	0	4	534	0	11.4833	1.04855e+06	751	4520	12.5167	124	23	205	222	127
13						11	2	1440	12.9	276653	666	2755	11.1	0	0	9	303	0	12.9	2.02745e+06	666	8425	11.1	348	281	381	49	347
13						12	2	1440	23.9833	115.365	1	0	0.0166667	0	0	0		0	23.9667	702.247	2	3	0.0333333	0	0	0	3	0
13						13	2	1440	13.5167	111684	629	955	10.4833	0	0	4	499	0	13.5167	964798	629	4528	10.4833	77	53	186	126	73
13						14	2	1440	8.88333	221508	907	1389	15.1167	0	0	11	594	0	8.76667	1.2363e+06	914	5659	15.2333	217	85	267	230	210
13				0		15	3	1440	12.1333	157039	712	1287	11.8667	11	0	11	526	11	11.2167	877651	767	3790	12.7833	109	38	151	252	109
13				0		16	3	1440	11.4667	188281	752	1499	12.5333	0	0	7	563	0	11.4667	1.11101e+06	752	5111	12.5333	153	57	203	186	152
13				0		17	3	1440	7.75	290993	975	2827	16.25	0	0	20	563	0	7.96667	1.12557e+06	962	5553	16.0333	168	28	219	225	139
13	0	0	490	681	585	18	3	1440	11.45	133077	753	1182	12.55	0	0	3	525	0	11.4333	844281	754	3557	12.5667	75	29	151	187	85
13	0	0	406	683	2500	19	3	1440	12.0667	144332	716	1684	11.9333	0	0	6	532	0	12.0667	992113	716	4119	11.9333	115	77	177	149	123
13	0	0	545	848	3649	20	3	1440	8.08333	196694	955	1929	15.9167	0	0	4	678	0	8.1	1.06475e+06	954	4837	15.9	133	28	194	348	125
13	0	0	520	761	2744	21	3	1440	10.5333	219801	808	1659	13.4667	0	0	11	157	0	10.5333	1.39448e+06	808	5382	13.4667	180	106	256	153	163
13	0	23	499	793	5098	22	4	1440	10.7833	188349	793	1405	13.2167	0	0	11	546	0
13	0	1	539	724	2870	23	4	1440	11.9333	168930	724	1941	12.0667	0	0	5	545	0
13	0	2	555	717	2358	24	4	1440	8.5	214252	930	2719	15.5	0	0	6	654	0
13				0		25	4	1440	10.7333	163856	796	1872	13.2667	0	0	7	583	0
13	0	0	550	673	1159	26	4	1440	12.8	148761	672	2127	11.2	0	0	6	507	0
13	0	0	489	645	2776	27	4	1440	13.2167	150045	647	1724	10.7833	0	0	6	474	0
13	11	15	561	697	3259	28	4	35	0	0	35	0	0.583333	0	0	0		0
14						1	1	1440	13.9167	219521	605	2432	10.0833	0	0	28	409	0
14						2	1	1440	12.05	249782	717	2484	11.95	0	0	21	436	0
14						3	1	1440	11.25	243824	765	1488	12.75	0	0	8	407	0
14						4	1	1440	14.8167	216682	551	1991	9.18333	0	0	33	365	0
14						5	1	1440	11.6333	183577	742	922	12.3667	0	0	3	407	0
14						6	1	1440	13.8167	158060	611	844	10.1833	0	0	6	245	0
14						7	1	1440	14.1167	216310	593	1246	9.88333	0	0	11	298	0
14						8	2	1440	9.8	242460	852	1416	14.2	0	0	20	463	0	10.45	1.38681e+06	813	4969	13.55	238	117	257	213	212
14						9	2	1440	11.2167	283144	767	3614	12.7833	0	0	22	544	0	10.7333	1.69107e+06	796	7071	13.2667	278	116	326	262	246
14						10	2	1440	9.55	197504	867	1161	14.45	0	0	17	584	0	9.66667	1.28496e+06	860	4540	14.3333	226	113	268	372	165
14						11	2	1440	10.95	243603	783	1513	13.05	0	0	10	401	0	9.93333	1.32488e+06	844	4769	14.0667	208	122	243	281	204
14						12	2	1440	11.8167	196029	731	1642	12.1833	0	0	15	413	0	10.4833	1.29447e+06	811	5303	13.5167	212	114	244	209	210
14						13	2	1440	10.1667	301468	830	2866	13.8333	0	0	29	495	0	10.1667	1.60412e+06	830	6530	13.8333	319	124	336	192	283
14						14	2	1440	11.8667	262786	728	2539	12.1333	0	0	25	442	0	11.3	1.48351e+06	762	5795	12.7	282	133	310	196	225
14	0	0	602	716	454	15	3	1440	15.6833	103248	499	542	8.31667	0	0	3	538	0	13.4333	697635	634	2424	10.5667	93	57	145	230	86
14	0	2	528	699	2907	16	3	1440	10.7833	264371	793	2658	13.2167	0	0	19	394	0	10.7833	1.28034e+06	793	5464	13.2167	265	61	267	181	226
14	0	2	713	874	1254	17	3	1440	11.5	159807	750	1132	12.5	0	0	9	502	0	9.15	1.01321e+06	891	3810	14.85	133	66	190	384	143
14	0	3	649	802	2245	18	3	1440	10.5833	218267	805	2050	13.4167	0	0	17	431	0	10.6167	1.23555e+06	803	5204	13.3833	205	109	240	303	203
14	0	1	730	851	1242	19	3	1440	11.9833	157259	721	1156	12.0167	0	0	12	556	0	9.48333	878901	871	3408	14.5167	115	15	166	299	110
14	0	1	554	805	3014	20	3	1440	10.6167	309970	803	2226	13.3833	0	0	22	325	0	10.05	1.70884e+06	837	7118	13.95	256	171	343	170	257
14	0	2	603	748	2317	21	3	1440	13.0833	255007	655	2024	10.9167	0	0	20	364	0	10.5167	1.45219e+06	809	5690	13.4833	271	175	277	292	277
14	0	1	577	792	2668	22	4	1440	10.7	276347	798	2266	13.3	0	0	15	342	0
14	0	1	644	905	3196	23	4	1440	7.66667	452617	980	3879	16.3333	0	0	22	367	0
14	0	0	514	917	5980	24	4	1440	6.55	602705	1047	3954	17.45	0	0	24	294	0
14	0	0	560	685	1529	25	4	1440	12.9667	211805	662	1505	11.0333	0	0	9	425	0
14	0	2	560	791	3570	26	4	1440	10.8	277156	792	2433	13.2	0	0	26	438	0
14	0	0	501	706	3032	27	4	1440	12.1833	335267	709	2201	11.8167	0	0	23	336	0
14	0	0	0	398	2269	28	4	1440	11.2167	211199	767	2380	12.7833	0	0	19	443	0
15						1	1	1440	11.6667	348800	740	4086	12.3333	0	0	56	387	0
15						2	1	1440	3.4	499071	1236	4373	20.6	0	0	58	415	0
15						3	1	1440	9.46667	503106	872	5972	14.5333	0	0	77	444	0
15						4	1	1440	3.13333	519566	1252	5890	20.8667	0	0	74	603	0
15						5	1	1440	12.2667	351645	704	4936	11.7333	18	0	66	451	20
15						6	1	1440	10.5	331464	810	4560	13.5	0	0	42	386	0
15						7	1	1440	8.98333	511439	901	7803	15.0167	19	17	84	464	20
15						8	2	1440	8.83333	407379	910	5399	15.1667	10	10	59	407	12	24	0	0	0	0	0	0	0		0
15						9	2	1440	9.35	427422	879	7058	14.65	10	0	55	344	11	7.93333	1.95818e+06	964	9566	16.0667	291	132	358	126	273
15						10	2	1440	10.2167	408353	827	4465	13.7833	0	0	60	375	0	10.2167	1.54371e+06	827	6787	13.7833	151	29	297	154	158
15						11	2	1440	10.3	619137	822	5578	13.7	53	10	127	370	36	9.3	1.85219e+06	882	8804	14.7	286	166	344	173	267
15						12	2	1440	8.8	347013	912	3455	15.2	0	0	42	539	0	9.11667	1.85464e+06	893	7730	14.8833	284	141	370	137	242
15						13	2	1440	10.5	386146	810	5256	13.5	15	0	71	465	15	10.4333	1.60731e+06	814	7755	13.5667	217	65	314	122	206
15						14	2	1440	10.3333	398068	820	5339	13.6667	0	0	67	499	0	9.1	1.90968e+06	894	9734	14.9	314	124	379	99	297
15	0	3	497	935	8054	15	3	1440	8.4	685616	936	6043	15.6	21	0	117	354	21	8.35	2.33793e+06	939	11026	15.65	432	293	472	116	410
15	0	35	490	764	8006	16	3	1440	11.2333	490818	766	5479	12.7667	9	0	86	245	10	11.2333	1.53627e+06	766	8531	12.7667	230	120	301	138	205
15	0	1	610	902	5025	17	3	1440	8.95	549910	903	5428	15.05	18	18	96	333	20	8.95	1.85878e+06	903	7642	15.05	247	140	351	133	224
15	0	9	160	237	1881	18	3	1440	12.9333	314334	664	3246	11.0667	0	0	53	357	0	12.8833	1.20489e+06	667	5366	11.1167	167	111	211	173	172
15	0	14	885	1360	5291	19	3	1440	12.1333	332570	712	3944	11.8667	0	0	58	321	0	10.3333	1.0524e+06	820	5067	13.6667	84	29	201	172	85
15	0	20	665	929	5522	20	3	1440	5.63333	354334	1102	4364	18.3667	0	0	57	449	0	4.36667	1.19214e+06	1178	5467	19.6333	118	50	227	265	113
15	12	21	367	610	5697	21	3	1440	7.48333	500163	991	8395	16.5167	20	10	81	471	22	7.46667	2.01344e+06	992	9965	16.5333	289	98	398	159	270
15	0	30	549	933	7094	22	4	1440	8.45	411370	933	6018	15.55	11	11	74	484	13
15	10	28	691	996	7243	23	4	1440	7.13333	448120	1012	5654	16.8667	0	0	64	571	0
15	0	8	607	919	4360	24	4	1440	8.76667	496681	914	4699	15.2333	0	0	70	315	0
15	0	6	677	1042	5238	25	4	1440	6.55	440938	1047	4068	17.45	0	0	68	587	0
15	0	12	485	713	4549	26	4	1440	8.11667	406722	953	5178	15.8833	0	0	64	535	0
15	0	8	639	854	4546	27	4	1440	8.11667	396909	953	5459	15.8833	0	0	64	408	0
15	0	0	72	162	1447	28	4	1440	14.1667	329608	590	4899	9.83333	0	0	61	282	0

## Sheet: Contents
NAME	LABEL
AGH_mininbout_ge10	ActiGraph Hip: Total duration(minutes) of moderate or vigorous activity bouts (minimum 10 minute bouts) in a day
AGH_mintot	ActiGraph Hip: Tot min of MVPA with no bout requirement (stride length based step threshold)
AGH_sedtot	ActiGraph Hip: Tot min of sedentary time (count < 200) non bouted
AGH_tot_cnt_wr	ActiGraph Hip: Total intensity counts from all wear minutes in a day
AGH_tot_dur_mv	ActiGraph Hip: Total duration(min) of moderate or vigorous activity bouts (8 out of 10 minutes) in a day
AGH_tot_dur_mv10	ActiGraph Hip: Total duration(minutes) of moderate or vigorous activity bouts (minimum 10 minute bouts) in a day
AGH_tot_dur_nw	ActiGraph Hip: Total duration(hr) of non-wear periods in a day
AGH_tot_min_wr	ActiGraph Hip: Total number of wear minutes in a day
AGH_tot_steps	ActiGraph Hip: Total steps in a day
AGH_wear_hr	ActiGraph Hip: Total number of wear hours for the day
AGW_mininbout_ge10	ActiGraph Wrist: Total duration(minutes) of moderate or vigorous activity bouts (minimum 10 minute bouts) in a day
AGW_mintot	ActiGraph Wrist: Tot min of MVPA with no bout requirement (stride length based step threshold)
AGW_sedtot	ActiGraph Wrist: Tot min of sedentary time (count < 200) non bouted
AGW_tot_cnt_wr	ActiGraph Wrist: Total intensity counts from all wear minutes in a day
AGW_tot_dur_mv	ActiGraph Wrist: Total duration(min) of moderate or vigorous activity bouts (8 out of 10 minutes) in a day
AGW_tot_dur_mv10	ActiGraph Wrist: Total duration(minutes) of moderate or vigorous activity bouts (minimum 10 minute bouts) in a day
AGW_tot_dur_nw	ActiGraph Wrist: Total duration(hr) of non-wear periods in a day
AGW_tot_min_wr	ActiGraph Wrist: Total number of wear minutes in a day
AGW_tot_steps	ActiGraph Wrist: Total steps in a day
AGW_wear_hr	ActiGraph Wrist: Total number of wear hours for the day
FB_MVPAmininbout1	FitBit: Total duration(min) of moderate or vigorous activity bouts)
FB_MVPAmintot1	FitBit: Total duration(min) of moderate or vigorous activity (total time unbouted)
FB_SEDmin1	FitBit: sedentary time
FB_WEARmin1	FitBit: Wear Mintues (bouted)
FB_steps1	FitBit: Total Steps
ID2	Participant
StudyWeek
studyDay
tot_min	ActiGraph Hip: Total number of valid minutes within a day
